# Supplementary material for: Aerobic exercise up-regulates Klotho to improve renal fibrosis associated with aging and its mechanism
Source: PLoS One. 2024 Sep 26;19(9):e0311055. doi: 10.1371/journal.pone.0311055 (PMC11426507; doi:10.1371/journal.pone.0311055)
Supplement: S2 File — (XLSX) [file pone.0311055.s003.xlsx]

## Sheet: Figure 1
Figure 1A-B		values						AVERAGE	SD	P
Y(1A)	BUN	9.84	10.38	13.34	11.77	9.74	8.99	10.68	1.6	YvsA
YE(1A)	BUN	9.35	6.29	10.27	10.02	7.89	8.21	8.672	1.505	0.0023
A(1A)	BUN	15.81	14.14	13.23	12.88	13.38	15.73	14.2	0.61	AvsAE
AE(1A)	BUN	12.37	11.99	13.31	10.05	11.21	12.55	11.89	0.34	0.0491
Y(1A)	Cr	65.74	59.57	59.92	67.36	57.58	56.78	61.16	4.37	YvsA
YE(1A)	Cr	54.27	54.27	50.92	53.63	56.37	50.21	53.28	2.308	0.0012
A(1A)	Cr	70.88	71.23	63.57	73.58	69.49	73.48	70.37	3.688	AvsAE
AE(1A)	Cr	66.78	59.92	68.27	64.38	63.59	62.71	64.28	2.971	0.0293
Y(1B)	Kim-1(mRNA)	0.9367	0.9897	1.0736				1	0.069	YvsA
YE(1B)	Kim-1(mRNA)	0.9414	0.9034	0.8456				0.8968	0.0482	0.002
A(1B)	Kim-1(mRNA)	2.5824	2.3743	1.7661				2.241	0.4242	AvsAE
AE(1B)	Kim-1(mRNA)	1.6045	1.5562	1.6179				1.593	0.0325	0.0453
Figure 1C	masson
Y(1C)		0.680189	0.29151	2.02842				1	0.9116	YvsA
YE(1C)		2.35637	0.303656	0.58302				1.081	1.113	0.0083
A(1C)		9.52265	5.38078	4.72489				6.543	2.601	AvsAE
AE(1C)		3.44953	1.34823	2.95154				2.583	1.098	0.0384
Figure 1D
Y(1D)	E-cadherin(mRNA)	0.9367	0.9897	1.0736				1	0.1189	YvsA
YE(1D)	E-cadherin(mRNA)	0.9414	0.9034	0.8456				1.204	0.04555	0.0133
A(1D)	E-cadherin(mRNA)	2.5824	2.3743	1.7661				0.5593	0.1524	AvsAE
AE(1D)	E-cadherin(mRNA)	1.6045	1.5562	1.6179				0.8945	0.06706	0.0445
Y(1D)	α-SMA(mRNA)	0.8939	0.9921	1.114				1	0.1103	YvsA
YE(1D)	α-SMA(mRNA)	0.8752	0.7895	0.8369				0.8339	0.04293	0.0018
A(1D)	α-SMA(mRNA)	3.7351	2.7342	2.4521				2.974	0.6742	AvsAE
AE(1D)	α-SMA(mRNA)	2.1051	1.8231	2.0001				1.976	0.1425	0.0466
Y(1D)	Fibronectin(mRNA)	1.0836	0.9235	0.9929				1	0.08029	YvsA
YE(1D)	Fibronectin(mRNA)	0.983	0.6034	0.8573				0.8146	0.1934	0.0011
A(1D)	Fibronectin(mRNA)	5.75	3.3823	4.7283				4.619	1.186	AvsAE
AE(1D)	Fibronectin(mRNA)	3.0583	3.1021	2.6378				2.933	0.2564	0.0438
Figure 1E
Y(1E)	Kim-1（protein）	0.9237	1.1279	0.9484				1	0.1115	YvsA
YE(1E)	Kim-1（protein）	0.9402	0.5671	0.7931				0.7668	0.1879	0.001
A(1E)	Kim-1（protein）	3.2507	2.5125	2.4419				2.735	0.448	AvsAE
AE(1E)	Kim-1（protein）	1.7733	1.9824	2.0178				1.925	0.1321	0.0418
Y(1E)	E-cadherin（protein）	0.8428	1.0937	1.0635				1	0.137	YvsA
YE(1E)	E-cadherin（protein）	1.0751	1.2186	1.5634				1.286	0.251	0.002
A(1E)	E-cadherin（protein）	0.2141	0.3843	0.6782				0.4255	0.2348	AvsAE
AE(1E)	E-cadherin（protein）	0.5631	0.8126	0.7916				0.7224	0.1384	0.0472
Y(1E)	α-SMA（protein）	1.1202	0.9776	0.9022				1	0.1107	YvsA
YE(1E)	α-SMA（protein）	0.9057	0.6231	0.6379				0.7222	0.1591	0.001
A(1E)	α-SMA（protein）	4.291	3.1269	2.7481				3.389	0.8041	AvsAE
AE(1E)	α-SMA（protein）	2.2286	2.5176	1.8879				2.211	0.3152	0.034
Y(1E)	Fibronectin（protein）	1.0287	0.8735	1.0978				1	0.1149	YvsA
YE(1E)	Fibronectin（protein）	0.9376	0.8267	0.8682				0.8775	0.05603	0.0029
A(1E)	Fibronectin（protein）	5.5974	3.2897	3.5831				4.157	1.256	AvsAE
AE(1E)	Fibronectin（protein）	2.3612	2.3193	2.0828				2.254	0.1501	0.0328

## Sheet: Figure 2
Figure 2A-B		values			AVERAGE	SD	P
Y(2A)	Klotho(mRNA)	0.9737	1.0341	0.9922	1	0.09045	YvsA
YE(2A)	Klotho(mRNA)	1.2209	1.4764	1.1486	1.282	0.1722	0.0146
A(2A)	Klotho(mRNA)	0.6211	0.4591	0.4943	0.5915	0.03109	AvsAE
AE(2A)	Klotho(mRNA)	0.9936	0.9608	1.1622	1.072	0.1654	0.0101
Y(2B)	Klotho（protein）	1.0998	0.9123	0.9879	1	0.09433	YvsA
YE(2B)	Klotho（protein）	1.2271	1.3128	1.2878	1.276	0.04407	0.0071
A(2B)	Klotho（protein）	0.6657	0.3834	0.6273	0.5588	0.1531	AvsAE
AE(2B)	Klotho（protein）	0.9792	0.698	1.021	0.8994	0.1757	0.0239

## Sheet: Figure 3
Figure 3A		values			AVERAGE	SD	P
Y(3A)	miR-34a(mRNA)	1.0218	0.8927	1.0855	1	0.09823	YvsA
YE(3A)	miR-34a(mRNA)	0.5759	0.6831	0.5256	0.5949	0.08044	0.0017
A(3A)	miR-34a(mRNA)	2.0792	1.9189	1.8821	1.96	0.1048	AvsAE
AE(3A)	miR-34a(mRNA)	1.2613	1.1928	1.6892	1.381	0.269	0.0212
Figure 3B
Y(3B)	p-P53（protein）	1.1109	1.0018	0.8873	1	0.1118	YvsA
YE(3B)	p-P53（protein）	0.6068	0.9023	0.5129	0.674	0.2032	0.016
A(3B)	p-P53（protein）	1.8174	1.4919	1.4531	1.587	0.2001	AvsAE
AE(3B)	p-P53（protein）	1.007	1.1382	1.1526	1.099	0.08023	0.0364
Figure 3C
Y(3C)	TGF-β1(mRNA)	1.3421	0.5851	1.0728	1	0.3837	YvsA
YE(3C)	TGF-β1(mRNA)	0.7019	0.4238	0.6136	0.5798	0.1421	0.0011
A(3C)	TGF-β1(mRNA)	2.2315	1.9834	2.2973	2.171	0.1655	AvsAE
AE(3C)	TGF-β1(mRNA)	1.8024	1.6563	1.4111	1.623	0.1977	0.0444
Figure 3D
Y(3D)	TGF-β1(protein)	0.8872	1.3027	0.8101	1	0.265	YvsA
YE(3D)	TGF-β1(protein)	0.8182	0.4334	0.7963	0.6826	0.2161	0.0024
A(3D)	TGF-β1(protein)	3.0056	2.5032	3.4823	2.997	0.4896	AvsAE
AE(3D)	TGF-β1(protein)	2.0618	2.1013	1.6187	1.927	0.268	0.0466
			3.7056
			3.2618

## Sheet: Figure 4
Figure 4A		values			AVERAGE	SD	P
Y(4A)	Wnt1（mRNA）	0.9327	1.0936	0.9737	1	0.08361	YvsA
YE(4A)	Wnt1（mRNA）	0.6872	0.5921	0.8865	0.7219	0.1502	0.0011
A(4A)	Wnt1（mRNA）	2.7	2.1432	2.0642	2.302	0.3465	AvsAE
AE(4A)	Wnt1（mRNA）	1.4907	1.3957	1.4842	1.457	0.05307	0.01
Y(4A)	β-catenin（mRNA）	1.0921	1.0267	0.8812	1	0.108	YvsA
YE(4A)	β-catenin（mRNA）	0.5064	0.8714	0.5971	0.6583	0.19	0.0019
A(4A)	β-catenin（mRNA）	2.5861	1.9827	2.0952	2.221	0.3209	AvsAE
AE(4A)	β-catenin（mRNA）	1.505	1.6825	1.6161	1.601	0.08968	0.0483
Y(4A)	Mmp7（mRNA）	0.9837	0.8745	1.1418	1	0.1344	YvsA
YE(4A)	Mmp7（mRNA）	0.6285	0.7001	0.5221	0.6169	0.08957	0.0011
A(4A)	Mmp7（mRNA）	2.4876	2.0125	1.9526	2.151	0.2931	AvsAE
AE(4A)	Mmp7（mRNA）	1.3011	1.4235	1.4027	1.376	0.06549	0.0088
Figure 4B
Y(4B)	Wnt1(protein)	1.0951	0.9547	0.9502	1	0.08239	YvsA
YE(4B)	Wnt1(protein)	0.76775	0.6843	0.8532	0.7684	0.08445	0.0071
A(4B)	Wnt1(protein)	1.5688	1.4274	1.8421	1.613	0.2108	AvsAE
AE(4B)	Wnt1(protein)	1.4046	1.1443	1.0846	1.211	0.1702	0.0479
Y(4B)	β-catenin(protein)	1.1932	0.8516	0.9552	1	0.1752	YvsA
YE(4B)	β-catenin(protein)	0.4964	0.8027	0.4219	0.5737	0.2018	0.0024
A(4B)	β-catenin(protein)	2.8861	1.9912	2.5001	2.459	0.4489	AvsAE
AE(4B)	β-catenin(protein)	1.7046	1.2001	1.0952	1.333	0.3258	0.009
Y(4B)	Mmp7(protein)	1.1254	0.8737	1.0009	1	0.1259	YvsA
YE(4B)	Mmp7(protein)	0.5412	0.5972	0.3812	0.5065	0.1121	0.0013
A(4B)	Mmp7(protein)	1.6424	1.9021	1.6832	1.743	0.1397	AvsAE
AE(4B)	Mmp7(protein)	1.4473	1.4902	1.2217	1.386	0.1442	0.045

## Sheet: Figure 5
Figure 5A		values			AVERAGE	SD	P
Y(5A)	p-Smad3(protein)	1.1327	0.9128	0.9545	1	0.1259	YvsA
YE(5A)	p-Smad3(protein)	0.9196	0.7247	0.6965	0.5065	0.1121	0.0013
A(5A)	p-Smad3(protein)	2.7987	2.3561	1.9924	1.743	0.1397	AvsAE
AE(5A)	p-Smad3(protein)	1.5854	1.6943	1.8834	1.386	0.1442	0.045

## Sheet: Figure 6
Figure 6A		values						AVERAGE	SD	P
siRNA-control	Klotho(mRNA)	1.1082	0.9693	0.9225				1	0.09658	siRNA-control vs siRNA-control
siRNA-Klotho	Klotho(mRNA)	0.2826	0.1387	0.2367				0.2193	0.07351	<0.0001
siRNA-Klotho+Ex	Klotho(mRNA)	0.6621	0.5898	0.5025				0.5848	0.07992	siRNA-Klotho vs siRNA-Klotho+Ex
										0.0043
siRNA-control	Klotho（protein）	1.02105	1.00467	0.97428				1	0.02373	siRNA-control vs siRNA-control
siRNA-Klotho	Klotho（protein）	0.383137	0.338062	0.377495				0.3662	0.02456	<0.0001
siRNA-Klotho+Ex	Klotho（protein）	0.545779	0.604954	0.687234				0.666	0.05367	siRNA-Klotho vs siRNA-Klotho+Ex
										0.0014
Figure 6B
siRNA-control	serum BUN(mmol/L)	9.9237	9.4721	11.8758	10.2874	9.7547	9.1309	10.07	0.9663	siRNA-control vs siRNA-control
siRNA-Klotho	serum BUN(mmol/L)	12.5301	10.5165	13.4558	10.9254	13.6683	12.9063	12.33	1.319	0.0047
siRNA-Klotho+Ex	serum BUN(mmol/L)	11.2291	9.1375	10.7365	10.0834	10.2602	9.8698	10.22	0.7211	siRNA-Klotho vs siRNA-Klotho+Ex
										0.007
siRNA-control	serum Cr(mmol/L)	52.18	50.1732	49.5502	50.6278	54.1265	47.1357	50.63	2.375	siRNA-control vs siRNA-control
siRNA-Klotho	serum Cr(mmol/L)	65.1863	63.2379	61.87	65.7894	63.9321	61.3585	63.56	1.764	<0.0001
siRNA-Klotho+Ex	serum Cr(mmol/L)	61.6721	57.2179	57.0135	59.5763	56.3659	57.9678	58.3	1.984	siRNA-Klotho vs siRNA-Klotho+Ex
										0.0013
siRNA-control	Kim-1(mRNA)	1.0213	1.0821	0.8966				1	0.0821	siRNA-control vs siRNA-control
siRNA-Klotho	Kim-1(mRNA)	2.3218	2.1298	2.05				2.167	0.1397	<0.0001
siRNA-Klotho+Ex	Kim-1(mRNA)	1.8812	1.7895	1.6443				1.772	0.1195	siRNA-Klotho vs siRNA-Klotho+Ex
										0.0154
Figure 6C
siRNA-control	α-SMA(mRNA)	1.1023	0.9289	0.9688				1	0.09081	siRNA-control vs siRNA-control
siRNA-Klotho	α-SMA(mRNA)	2.6034	2.8237	2.4821				2.636	0.1732	<0.0001
siRNA-Klotho+Ex	α-SMA(mRNA)	2.2385	2.4214	2.1783				2.279	0.1266	siRNA-Klotho vs siRNA-Klotho+Ex
										0.04
siRNA-control	E-cadherin(mRNA)	1.0521	1.0935	0.8544				1	0.1236	siRNA-control vs siRNA-control
siRNA-Klotho	E-cadherin(mRNA)	0.6134	0.6878	0.4737				0.5916	0.1052	0.007
siRNA-Klotho+Ex	E-cadherin(mRNA)	0.8824	0.8967	0.78				0.853	0.06158	siRNA-Klotho vs siRNA-Klotho+Ex
										0.0487
siRNA-control	Fibronectin(mRNA)	0.8821	1.0352	1.0827				1	0.1048	siRNA-control vs siRNA-control
siRNA-Klotho	Fibronectin(mRNA)	3.6931	3.5223	3.3325				3.516	0.1804	<0.0001
siRNA-Klotho+Ex	Fibronectin(mRNA)	3.1127	3.0456	3.1726				3.11	0.06353	siRNA-Klotho vs siRNA-Klotho+Ex
										0.0178
Figure 6D
siRNA-control	Kim-1（protein）	0.84518	1.19825	0.956571				1	0.1805	siRNA-control vs siRNA-control
siRNA-Klotho	Kim-1（protein）	2.64959	3.38533	3.98406				3.34	0.6684	0.0019
siRNA-Klotho+Ex	Kim-1（protein）	1.70558	2.10508	2.47423				2.095	0.3844	siRNA-Klotho vs siRNA-Klotho+Ex
										0.0362
siRNA-control	α-SMA（protein）	1.1238	1.00481	0.871391				1	0.1263	siRNA-control vs siRNA-control
siRNA-Klotho	α-SMA（protein）	2.26483	2.63137	2.18408				2.36	0.2384	0.0002
siRNA-Klotho+Ex	α-SMA（protein）	1.91669	1.75425	1.63632				1.769	0.1408	siRNA-Klotho vs siRNA-Klotho+Ex
										0.0147
siRNA-control	Fibronectin（protein）	0.692606	1.11844	1.18895				1	0.2598	siRNA-control vs siRNA-control
siRNA-Klotho	Fibronectin（protein）	2.40549	2.18606	2.20513				2.266	0.1176	0.0002
siRNA-Klotho+Ex	Fibronectin（protein）	1.73563	1.75129	1.74031				1.742	0.007776	siRNA-Klotho vs siRNA-Klotho+Ex
										0.0219
siRNA-control	E-cadherin（protein）	1.04872	0.930666	1.02062				1	0.06167	siRNA-control vs siRNA-control
siRNA-Klotho	E-cadherin（protein）	0.425401	0.353988	0.39049				0.39	0.03571	<0.0001
siRNA-Klotho+Ex	E-cadherin（protein）	0.754648	0.707975	0.691793				0.7181	0.03264	siRNA-Klotho vs siRNA-Klotho+Ex
										0.0003
			52.18	65.1863	61.6721
			50.1732	63.2379	57.2179
			49.5502	61.87	57.0135
			50.6278	65.7894	59.5763
			54.1265	63.9321	56.3659
			47.1357	61.3585	57.9678
		9.9237	9.4721	11.8758	10.2874	9.7547	9.1309
		12.5301	10.5165	13.4558	10.9254	13.6683	12.9063
		11.2291	9.1375	10.7365	10.0834	10.2602	9.8698
		10.07	12.33	10.22
		0.9663	1.319	0.7211

## Sheet: Figure 7
Figure 7A		values			AVERAGE	SD	P
siRNA-control	TGF-β1(mRNA)	1.1034	1.0582	0.8384	1	0.1418	siRNA-control vs siRNA-control
siRNA-Klotho	TGF-β1(mRNA)	2.6905	2.4875	2.7821	2.653	0.1508	<0.0001
siRNA-Klotho+Ex	TGF-β1(mRNA)	2.3532	2.3211	2.21	2.295	0.07514	siRNA-Klotho vs siRNA-Klotho+Ex
							0.0313
siRNA-control	miR-34a(mRNA)	1.0823	0.9235	0.9942	1	0.07956	siRNA-control vs siRNA-control
siRNA-Klotho	miR-34a(mRNA)	1.2351	1.1148	1.199	1.183	0.06173	0.0402
siRNA-Klotho+Ex	miR-34a(mRNA)	0.8521	0.77	0.8969	0.8397	0.06436	siRNA-Klotho vs siRNA-Klotho+Ex
							0.0022
Figure 7B
siRNA-control	p-P53（protein）	1.73459	0.508879	0.756531	1	0.6481	siRNA-control vs siRNA-control
siRNA-Klotho	p-P53（protein）	1.86013	3.28494	3.12904	2.758	0.7815	0.0255
siRNA-Klotho+Ex	p-P53（protein）	1.09674	1.19452	1.40783	1.233	0.1591	siRNA-Klotho vs siRNA-Klotho+Ex
							0.0453
siRNA-control	TGF-β1(protein)	1.06458	0.966203	0.969215	1	0.05595	siRNA-control vs siRNA-control
siRNA-Klotho	TGF-β1(protein)	2.17297	2.18666	2.09239	2.151	0.05093	<0.0001
siRNA-Klotho+Ex	TGF-β1(protein)	1.85062	1.71479	1.6296	1.732	0.1115	siRNA-Klotho vs siRNA-Klotho+Ex
							0.0014
siRNA-control	p-Smad3(protein)	1.0553	1.07027	0.874432	1	0.109	siRNA-control vs siRNA-control
siRNA-Klotho	p-Smad3(protein)	2.08099	2.33612	2.43922	2.285	0.1844	0.0002
siRNA-Klotho+Ex	p-Smad3(protein)	1.68968	1.89863	2.04376	1.877	0.178	siRNA-Klotho vs siRNA-Klotho+Ex
							0.0476
Figure 6C
siRNA-control	Wnt1（mRNA）	1.0782	0.9881	0.9337	1	0.07298	siRNA-control vs siRNA-control
siRNA-Klotho	Wnt1（mRNA）	1.6452	1.7491	1.8354	1.743	0.09524	0.0001
siRNA-Klotho+Ex	Wnt1（mRNA）	1.3547	1.5389	1.5212	1.472	0.1016	siRNA-Klotho vs siRNA-Klotho+Ex
							0.0245
siRNA-control	β-catenin（mRNA）	1.0821	1.0267	0.8912	1	0.09821	siRNA-control vs siRNA-control
siRNA-Klotho	β-catenin（mRNA）	1.9412	1.8842	1.7674	1.864	0.0886	<0.0001
siRNA-Klotho+Ex	β-catenin（mRNA）	1.6528	1.6837	1.61	1.649	0.03701	siRNA-Klotho vs siRNA-Klotho+Ex
							0.0365
siRNA-control	Mmp7（mRNA）	0.9421	0.9247	1.1332	1	0.1157	siRNA-control vs siRNA-control
siRNA-Klotho	Mmp7（mRNA）	2.1021	1.8321	1.91	1.948	0.139	0.0003
siRNA-Klotho+Ex	Mmp7（mRNA）	1.5668	1.4576	1.2821	1.436	0.1436	siRNA-Klotho vs siRNA-Klotho+Ex
							0.0079
Figure 6D
siRNA-control	Wnt1(protein)	0.933512	1.41297	0.653521	1	0.3841	siRNA-control vs siRNA-control
siRNA-Klotho	Wnt1(protein)	3.1817	3.9179	3.24358	3.448	0.4084	0.0003
siRNA-Klotho+Ex	Wnt1(protein)	2.40033	2.61193	2.36318	2.458	0.1342	siRNA-Klotho vs siRNA-Klotho+Ex
							0.0252
siRNA-control	β-catenin(protein)	1.06237	1.1822	0.755428	1	0.2201	siRNA-control vs siRNA-control
siRNA-Klotho	β-catenin(protein)	2.63211	4.40903	2.89237	3.311	0.9596	0.0061
siRNA-Klotho+Ex	β-catenin(protein)	1.58194	1.63582	1.75266	1.657	0.08727	siRNA-Klotho vs siRNA-Klotho+Ex
							0.028
siRNA-control	Mmp7(protein)	1.07343	0.792354	1.13421	1	0.1824	siRNA-control vs siRNA-control
siRNA-Klotho	Mmp7(protein)	2.8776	1.97988	2.32961	2.396	0.4525	0.0024
siRNA-Klotho+Ex	Mmp7(protein)	1.64198	1.58482	1.74427	1.657	0.08078	siRNA-Klotho vs siRNA-Klotho+Ex
							0.0442
